# Supplementary material for: Low-cost, scalable, and automated fluid sampling for fluidics applications
Source: HardwareX. 2021 May 31;10:e00201. doi: 10.1016/j.ohx.2021.e00201 (PMC9123361; doi:10.1016/j.ohx.2021.e00201)
Supplement: Supplementary data 6 [file mmc6.zip]

Archive with 1 entries (1 files):
- colosseum_tubebed.stl
